# Supplementary material for: Various Hydrogel Types as a Potential In Vitro Angiogenesis Model
Source: Gels. 2024 Dec 12;10(12):820. doi: 10.3390/gels10120820 (PMC11675469; doi:10.3390/gels10120820)
Supplement: Supplementary file 1 [file gels-10-00820-s001.zip]

Archive with 9 entries (8 files):
- SuppData/
- SuppData/.DS_Store
- __MACOSX/SuppData/._.DS_Store
- SuppData/Supp2-HPL-MajRev1_FINAL.tiff
- __MACOSX/SuppData/._Supp2-HPL-MajRev1_FINAL.tiff
- SuppData/Supp3-Coll-MajRev1_FINAL.tiff
- __MACOSX/SuppData/._Supp3-Coll-MajRev1_FINAL.tiff
- SuppData/Supp1-Fibrin-MajRev1_FINAL.tiff
- __MACOSX/SuppData/._Supp1-Fibrin-MajRev1_FINAL.tiff
